# Supplementary material for: Head-to-Head Comparison between Peptide-Based Radiopharmaceutical for PET and SPECT in the Evaluation of Neuroendocrine Tumors: A Systematic Review
Source: Curr Issues Mol Biol. 2022 Nov 7;44(11):5516–30. doi: 10.3390/cimb44110373 (PMC9689511; doi:10.3390/cimb44110373)
Supplement: Supplementary file 1 [file cimb-44-00373-s001.zip]

Archive with 1 entries (1 files):
- cimb-1877024-supplementary.pdf
